# Supplementary material for: Screen Time and Its Association with Vegetables, Fruits, Snacks and Sugary Sweetened Beverages Intake among Chinese Preschool Children in Changsha, Hunan Province: A Cross-Sectional Study
Source: Nutrients. 2022 Oct 1;14(19):4086. doi: 10.3390/nu14194086 (PMC9572133; doi:10.3390/nu14194086)
Supplement: Supplementary file 1 [file nutrients-14-04086-s001.zip]

Archive with 1 entries (1 files):
- nutrients-1929698-supplementary.pdf
